# Supplementary material for: Online Measurement System for Dynamic Flow Bioreactors to Study Barrier Integrity of hiPSC-Based Blood–Brain Barrier In Vitro Models
Source: Bioengineering (Basel). 2022 Jan 16;9(1):39. doi: 10.3390/bioengineering9010039 (PMC8773345; doi:10.3390/bioengineering9010039)
Supplement: Supplementary file 1 [file bioengineering-09-00039-s001.zip]

Archive with 1 entries (1 files):
- bioengineering-1505095-supplementary.pdf
